# Supplementary material for: Formulation and Evaluation of Licorice-Extract-Enhanced Chitosan, PVA, and Gelatin-Derived Hydrogels for Wound Dressing
Source: Bioengineering (Basel). 2025 Apr 23;12(5):439. doi: 10.3390/bioengineering12050439 (PMC12109391; doi:10.3390/bioengineering12050439)
Supplement: Supplementary file 1 [file bioengineering-12-00439-s001.zip]

Archive with 1 entries (1 files):
- bioengineering-3455303-supplementary.pdf
